# Supplementary material for: Vitamin D status is associated with skin autofluorescence in patients with type 2 diabetes mellitus: a preliminary report
Source: Cardiovasc Diabetol. 2015 Jul 16;14:89. doi: 10.1186/s12933-015-0250-z (PMC4503297; doi:10.1186/s12933-015-0250-z)
Supplement: Additional file 1: — Linear regression analysis of serum 25 (OH)D as independent variable and skin auto fluorescence as dependent variable. Model 1: crude analysis. Model 2: as model 1 + age, ethnicity, season, smoking, and BMI. Model 3: as model 2 + sun exposure, diabetes duration, CVD, HbA1c, eGFR, AF (this should be AP), and LDL cholesterol. 25(OH)D 25-hydroxyvitamin D, AGE advanced glycation end product, AP alkaline phosphatase, BMI body mass index, CVD cardiovascular disease, LDL low density lipoprotein. [file 12933_2015_250_MOESM1_ESM.xlsx]

## Sheet: Blad1
Model		Unstandardized Coefficients		Standardized Coefficients	t	Sig.	95,0% Confidence Interval for B
		B	Std. Error	Beta			Lower Bound	Upper Bound
1	(Constant)	3.024	0.102		29.626	< 0,001	2.823	3.225
	VitD_0	-0.007	0.002	-0.292	-4.134	< 0,001	-0.01	-0.004
2	(Constant)	1.439	0.54		2.665	0.008	0.375	2.503
	VitD_0	-0.007	0.002	-0.273	-3.743	< 0,001	-0.01	-0.004
	age	0.024	0.004	0.347	5.361	< 0,001	0.015	0.032
	ethnicity	-0.299	0.165	-0.114	-1.812	0.071	-0.624	0.026
	season_dummy1	0.317	0.127	0.164	2.494	0.013	0.067	0.568
	season_dummy2	-0.06	0.085	-0.052	-0.697	0.486	-0.228	0.109
	season_dummy3	0.207	0.116	0.123	1.781	0.076	-0.022	0.436
	smoking	0.213	0.098	0.13	2.17	0.031	0.02	0.406
	BMI_0	0.007	0.008	0.057	0.907	0.365	-0.009	0.023
3	(Constant)	2.046	0.7		2.925	0.004	0.668	3.425
	VitD_0	-0.006	0.002	-0.24	-3.098	0.002	-0.008	-0.002
	age	0.018	0.005	0.266	3.72	< 0,001	0.009	0.028
	ethnicity	-0.304	0.157	-0.116	-1.929	0.055	-0.614	0.007
	season_dummy1	0.301	0.125	0.156	2.414	0.017	0.055	0.548
	season_dummy2	-0.068	0.086	-0.059	-0.795	0.427	-0.237	0.101
	season_dummy3	0.223	0.114	0.133	1.953	0.052	-0.002	0.449
	smoking	0.188	0.094	0.115	1.99	0.048	0.002	0.374
	BMI_0	0.003	0.008	0.02	0.319	0.75	-0.013	0.018
	sunexposure_dummy1	0.229	0.101	0.195	2.263	0.025	0.03	0.428
	sunexposure_dummy2	0.128	0.096	0.11	1.33	0.185	-0.062	0.318
	DM_jaren	0.009	0.007	0.069	1.162	0.247	-0.006	0.023
	Cardiovascular_disease	0.063	0.08	0.049	0.795	0.427	-0.094	0.221
	Hba1c_0	-0.004	0.004	-0.056	-0.909	0.364	-0.013	0.005
	eGFR	-0.003	0.002	-0.086	-1.378	0.17	-0.007	0.001
	AF_0	0.005	0.002	0.187	3.202	0.002	0.002	0.008
	LDL_cholesterol	-0.122	0.036	-0.191	-3.363	0.001	-0.193	-0.05
a Dependent Variable: AGE_0_gem
